# Supplementary material for: Use of Deoxycorticosterone Pivalate by Veterinarians: A Western European Survey
Source: Vet Sci. 2021 Nov 9;8(11):271. doi: 10.3390/vetsci8110271 (PMC8624386; doi:10.3390/vetsci8110271)
Supplement: Supplementary file 1 [file vetsci-08-00271-s001.zip]

Archive with 1 entries (1 files):
- vetsci-1413580-supplementary.pdf
